# Supplementary material for: Complement C3 Regulates Inflammatory Response and Monocyte/Macrophage Phagocytosis of Streptococcus agalactiae in a Teleost Fish
Source: Int J Mol Sci. 2022 Dec 9;23(24):15586. doi: 10.3390/ijms232415586 (PMC9779060; doi:10.3390/ijms232415586)
Supplement: Supplementary file 1 [file ijms-23-15586-s001.zip]

Archive with 1 entries (1 files):
- ijms-1878244-supplementary.pdf
